# Supplementary material for: Impacts of Various Reheating Methods on Crispy Chicken: Physicochemical Properties, Oxidation and Flavor Profiles
Source: Foods. 2025 Apr 29;14(9):1574. doi: 10.3390/foods14091574 (PMC12072086; doi:10.3390/foods14091574)
Supplement: Supplementary file 1 [file foods-14-01574-s001.zip]

Archive with 1 entries (1 files):
- foods-3544828-supplementary.pdf
